# Supplementary material for: Cognitive and Mood Effects of a Soluble Mango Leaf Extract (Zynamite® S): A Randomized, Double-Blind, Placebo-Controlled, Crossover Replication Trial
Source: Pharmaceuticals (Basel). 2026 Jul 18;19(7):1112. doi: 10.3390/ph19071112 (PMC13414551; doi:10.3390/ph19071112)
Supplement: Supplementary file 1 [file pharmaceuticals-19-01112-s001.zip]

Archive with 1 entries (1 files):
- pharmaceuticals-4404625-supplementary.pdf
